# Supplementary material for: Inhibition of Human Coronavirus 229E by Lactoferrin-Derived Peptidomimetics
Source: Pharmaceutics. 2025 Aug 1;17(8):1006. doi: 10.3390/pharmaceutics17081006 (PMC12389581; doi:10.3390/pharmaceutics17081006)
Supplement: Supplementary file 1 [file pharmaceutics-17-01006-s001.zip]

Archive with 1 entries (1 files):
- pharmaceutics-3769272-supplementary.pdf
